# Supplementary material for: Combined Pituitary Hormone Deficiency in lhx4-Knockout Zebrafish
Source: Int J Mol Sci. 2024 Jul 4;25(13):7332. doi: 10.3390/ijms25137332 (PMC11242037; doi:10.3390/ijms25137332)
Supplement: Supplementary file 1 [file ijms-25-07332-s001.zip]

Archive with 1 entries (1 files):
- ijms-3064002-supplementary.pdf
